# Supplementary material for: Single-cell and bulk transcriptome analysis unveils a ligand-receptor-based signature for prognostication and reveals that TREM1 controls the malignant behaviors of hepatocellular carcinoma: Ligand-receptor prognostic signature and TREM1-driven HCC malignancy via single-cell/bulk analysis
Source: Acta Biochim Biophys Sin (Shanghai). 2025 Jun 23;57(11):1847–63. doi: 10.3724/abbs.2025059 (PMC12666666; doi:10.3724/abbs.2025059)
Supplement: 24895Supplementary_table_2 [file 24895Supplementary_table_2.xlsx]

## Sheet: Sheet1
gene	pval	qval	num_cells_expressed
HES4	0	0	3608
ISG15	0	0	12211
SDF4	2.96276e-29	4.40352e-29	8445
AURKAIP1	0	0	14045
VWA1	0.107568	0.112732	1843
FAAP20	1.73052e-75	3.38776e-75	7667
RER1	6.23765e-184	1.78391e-183	10235
TNFRSF14	1.19209e-238	3.96187e-238	3571
SMIM1	0	0	2244
ESPN	0	0	4070
CAMTA1	1.90854e-115	4.38844e-115	10950
VAMP3	1.41416e-75	2.77075e-75	4018
ERRFI1	0	0	8869
ENO1	9.742e-212	3.01465e-211	23311
SPSB1	3.21633e-250	1.09281e-249	2510
SLC25A33	0	0	5671
RBP7	0	0	2755
PGD	1.55073e-107	3.46107e-107	5047
MASP2	0	0	5751
FBXO2	7.54486e-159	1.9956e-158	2055
MAD2L2	1.10640566664043e-318	4.40321678952282e-318	5675
PLOD1	9.510763682444e-321	3.8043054729776e-320	5573
TNFRSF1B	0	0	2555
DHRS3	8.97401e-134	2.19396e-133	7003
EFHD2	0	0	3076
AGMAT	0	0	3228
NECAP2	9.95669e-221	3.15988e-220	3739
RP11-108M9.4	3.26021e-152	8.35607e-152	4504
ALDH4A1	0	0	2840
AKR7A3	0	0	3872
AKR7A2	1.2549e-257	4.3676e-257	6519
CAPZB	1.4494e-262	5.12012e-262	15936
CAMK2N1	3.83206e-115	8.79845e-115	2310
PINK1	1.73861e-40	2.8099e-40	2890
HSPG2	0	0	1806
CDC42	9.46997e-190	2.75002e-189	19755
C1QA	0	0	14224
C1QC	0	0	9519
C1QB	0	0	13156
TCEA3	0	0	6240
ID3	0	0	4491
GALE	0	0	5087
HMGCL	0	0	6748
FUCA1	2.96036e-207	9.04798e-207	4532
CLIC4	2.82049e-78	5.57713e-78	2807
RSRP1	3.79145e-212	1.17557e-211	7211
STMN1	2.0233e-92	4.25029e-92	13233
ZNF593	1.20553e-263	4.27465e-263	6444
SH3BGRL3	0	0	22993
CD52	0	0	9592
HMGN2	1.98923e-38	3.16079e-38	19177
NUDC	1.81584e-162	4.88506e-162	13961
NR0B2	0	0	3632
WASF2	0	0	5869
IFI6	5.57517e-217	1.754e-216	9378
STX12	3.04532e-284	1.14345e-283	2613
THEMIS2	0	0	2313
ATPIF1	0	0	17689
LAPTM5	0	0	12152
FABP3	0	0	1883
SERINC2	0	0	5829
TINAGL1	1.28839e-223	4.13056e-223	1805
HDAC1	1.24025e-20	1.7208e-20	4328
MARCKSL1	0.0432877	0.0460511	8193
AK2	2.48267e-209	7.62755e-209	8098
PSMB2	3.13685e-261	1.10152e-260	13135
MAP7D1	3.36008e-160	8.93243e-160	2031
MRPS15	0	0	10377
ZC3H12A	2.48833e-191	7.27075e-191	3507
NDUFS5	9.29525e-106	2.05901e-105	20148
MACF1	3.4637e-113	7.89884e-113	2248
PABPC4	0	0	5769
CAP1	0	0	13826
PPT1	0	0	7303
SMAP2	0	0	5447
PPCS	2.48773e-157	6.536e-157	7911
YBX1	3.04495e-123	7.18717e-123	26114
EBNA1BP2	7.95445689804407e-322	3.19166407213445e-321	5391
CDC20	8.99949e-191	2.62471e-190	2075
HYI	9.65506e-188	2.78151e-187	3174
PTPRF	7.06178368394861e-316	2.80095642087164e-315	2742
ATP6V0B	2.60987e-14	3.39629e-14	18301
ERI3	4.74988e-181	1.34456e-180	4203
TMEM53	3.91793e-207	1.19669e-206	2797
PLK3	0	0	2185
UROD	5.0359e-205	1.53221e-204	6213
PRDX1	1.48067e-215	4.64284e-215	23467
AKR1A1	3.40974e-120	7.98825e-120	12890
NASP	1.234e-06	1.44585e-06	6066
UQCRH	2.64022e-204	8.01755e-204	21822
EFCAB14	4.04749e-123	9.54876e-123	2027
CYP4A11	0	0	2749
PDZK1IP1	0	0	2930
CDKN2C	0.000555919	0.000623772	2068
OSBPL9	9.1311e-57	1.62868e-56	3437
ECHDC2	0	0	6083
SCP2	0	0	16175
MAGOH	1.16995e-35	1.82095e-35	8776
DIO1	0	0	6112
HSPB11	6.70271e-197	1.98555e-196	8621
LRRC42	1.45283e-118	3.37849e-118	2181
MRPL37	0	0	6945
DHCR24	0	0	8237
PLPP3	3.55494e-06	4.14362e-06	3104
C8A	0	0	3858
C8B	0	0	5240
JUN	4.08287e-55	7.19537e-55	22620
FGGY	0	0	7082
CYP2J2	0	0	2259
NFIA	3.41502e-219	1.07944e-218	5410
USP1	7.67602e-34	1.18031e-33	3459
ANGPTL3	0	0	8972
PGM1	0	0	6518
JAK1	2.18137e-172	6.05494e-172	6548
AK4	0	0	5805
LEPROT	3.83516e-06	4.46584e-06	7825
LEPR	0	0	2456
PDE4B	0	0	2044
SERBP1	2.47986e-48	4.20079e-48	16127
GNG12	7.26123e-130	1.74892e-129	2170
CRYZ	0	0	5001
ACADM	0	0	7090
DNAJB4	2.86451e-199	8.5446e-199	4809
GNG5	2.69844e-16	3.58777e-16	16708
BCL10	3.55306e-61	6.50727e-61	2059
DDAH1	0	0	2907
CYR61	9.23854e-45	1.53088e-44	3251
ODF2L	1.32349e-154	3.44078e-154	1913
SH3GLB1	3.98048e-254	1.37022e-253	6354
LMO4	8.38804e-05	9.54585e-05	4026
GTF2B	6.4096e-150	1.63481e-149	3208
GBP1	1.97454e-218	6.2329e-218	4381
GBP2	1.75706640706235e-317	6.98678338255892e-317	4995
GBP4	1.43653e-256	4.98506e-256	1749
RP4-665J23.1	8.09802240793926e-314	3.20388201980841e-313	1904
RPL5	0.00016796	0.000190225	29393
FNBP1L	1.02247e-95	2.17795e-95	2201
DNTTIP2	7.28837e-132	1.77175e-131	3506
GCLM	0	0	5179
ARHGAP29	7.13882e-30	1.06439e-29	2509
ABCD3	1.61609e-275	5.92651e-275	2585
CNN3	0	0	11389
ALG14	1.3129e-187	3.7777e-187	2266
TMEM56	0	0	3307
SNX7	5.0489e-121	1.18461e-120	1999
VCAM1	0	0	3370
PRPF38B	9.08797e-144	2.27852e-143	7247
SARS	2.40581e-220	7.61974e-220	8428
GSTM4	2.43643e-192	7.13677e-192	3060
GSTM3	3.9273e-173	1.09205e-172	5034
LAMTOR5	1.63804e-125	3.89561e-125	16584
CD53	0	0	6372
DRAM2	0	0	6914
C1orf162	0	0	4956
RAP1A	4.94065645841247e-324	1.97626258336499e-323	10044
CAPZA1	3.23697e-195	9.55292e-195	10093
RHOC	4.0908e-32	6.20129e-32	13858
BCAS2	1.1767e-169	3.23575e-169	8102
ATP1A1	3.65088e-05	4.18307e-05	9440
CD58	1.26031e-259	4.41576e-259	2102
CD2	0	0	3674
PHGDH	0	0	5232
HMGCS2	0	0	9655
RP11-14N7.2	7.44028e-05	8.47341e-05	1916
PDZK1	0	0	4907
RNF115	4.03798e-21	5.63239e-21	3932
RBM8A	2.03474e-05	2.34273e-05	15582
TXNIP	2.75762e-275	1.01049e-274	15118
HFE2	0	0	2908
PRKAB2	2.77277e-278	1.02399e-277	2662
FMO5	0	0	7316
PDE4DIP	1.56343e-72	3.0255e-72	2889
CH17-189H20.1	0.424054	0.43437	2501
LINC00869	9.2808e-37	1.45943e-36	2610
SF3B4	6.29118e-58	1.12768e-57	4743
ANP32E	0.578149	0.588126	4947
C1orf54	0	0	3503
MRPS21	3.55652e-201	1.06831e-200	15503
MCL1	0	0	18140
ENSA	1.15974e-16	1.54895e-16	10612
CTSS	0	0	12681
CERS2	0	0	7624
ANXA9	0	0	1814
C1orf56	9.96361e-104	2.18246e-103	4214
CDC42SE1	1.16781e-298	4.50318e-298	5005
PSMD4	0	0	13450
SELENBP1	0	0	5762
PSMB4	1.09921e-161	2.94538e-161	8793
S100A10	0.442592	0.452965	22664
S100A11	0	0	18337
S100A9	0	0	3714
S100A6	0	0	16122
S100A4	0	0	13262
S100A16	0	0	10406
S100A13	0	0	8840
ILF2	1.59747e-45	2.65739e-45	9831
SLC39A1	5.46504e-56	9.67097e-56	7050
JTB	4.96761e-220	1.57124e-219	14465
RAB13	2.12326e-190	6.1887e-190	11610
RPS27	1.99421e-128	4.78367e-128	33403
TPM3	1.36702e-149	3.48291e-149	15665
C1orf43	1.41447e-124	3.35376e-124	12041
PMVK	4.0411e-251	1.378e-250	8314
PBXIP1	1.82985e-77	3.6122e-77	1834
CKS1B	0	0	8921
ADAM15	3.07846e-42	5.00967e-42	2228
EFNA1	0	0	7630
SLC50A1	2.2452e-274	8.20168e-274	6443
DPM3	2.25309e-274	8.22414e-274	8943
KRTCAP2	2.73452e-258	9.53847e-258	16441
FDPS	0	0	12396
ASH1L	1.60664e-21	2.25169e-21	2993
RIT1	2.26097e-188	6.52553e-188	2539
LAMTOR2	1.75841e-85	3.60236e-85	13892
LMNA	2.16827e-180	6.12308e-180	15615
PMF1	4.96899e-141	1.23923e-140	7321
GLMP	7.81765e-123	1.8434e-122	6975
CCT3	8.23151e-238	2.72994e-237	12304
APOA1BP	0	0	8435
MRPL24	0	0	8419
PRCC	3.90237e-37	6.14476e-37	3668
IFI16	0	0	6847
APCS	0	0	7737
CRP	0	0	2447
DUSP23	0	0	9721
TAGLN2	7.80537e-38	1.23483e-37	18660
IGSF8	0	0	3410
PEA15	1.64822e-146	4.16783e-146	3757
CD48	0	0	3038
TSTD1	0	0	9902
PFDN2	1.92386e-101	4.16189e-101	13113
NDUFS2	0	0	11013
FCER1G	0	0	10930
APOA2	0	0	28812
NR1I3	0	0	2005
SDHC	0	0	13149
FCGR2A	0	0	4358
HSPA6	0	0	9507
FCGR3A	0	0	4613
FCGR2B	0	0	1716
UAP1	1.3047e-119	3.04904e-119	4356
HSD17B7	1.93197e-133	4.71837e-133	3253
RGS5	0	0	2244
MGST3	1.76701e-18	2.39943e-18	15163
TMCO1	0	0	14090
CREG1	0	0	9706
MPC2	0	0	16881
DCAF6	9.23005e-166	2.50887e-165	3590
TIPRL	2.51964e-51	4.32883e-51	5320
ATP1B1	0	0	9613
F5	0	0	5334
FMO3	0	0	5065
PRRC2C	3.47372e-07	4.10784e-07	9032
PRDX6	0	0	17740
SERPINC1	0	0	10392
CACYBP	1.66187e-60	3.02484e-60	14688
MRPS14	1.13806e-94	2.41325e-94	6220
ABL2	0	0	2294
SOAT1	1.44959e-283	5.42561e-283	2150
TOR1AIP2	0	0	7182
IER5	0	0	4068
GLUL	0.0321553	0.0343865	19074
NPL	0	0	3564
ARPC5	1.45823e-203	4.41683e-203	18018
C1orf21	6.62802e-52	1.1433e-51	2574
IVNS1ABP	0	0	3394
PRG4	0	0	2306
TPR	4.71759e-16	6.26533e-16	6772
RGS1	0	0	12389
RGS2	0	0	9139
GLRX2	2.77104e-117	6.41543e-117	3479
CFH	0	0	10758
CFHR3	0	0	2879
CFHR1	0	0	11433
CFHR2	0	0	7200
CFHR5	0	0	1690
F13B	0	0	2165
PTPRC	0	0	6839
RP11-469A15.2	0	0	1743
TMEM9	0	0	5387
CSRP1	2.23536e-33	3.42383e-33	3440
ELF3	0	0	6039
UBE2T	1.84128e-111	4.15676e-111	2225
ADIPOR1	0.0694189	0.0732557	7322
CHI3L1	0	0	2928
BTG2	0	0	7913
SNRPE	9.55498e-262	3.36529e-261	15583
ETNK2	0	0	3819
GOLT1A	0	0	5405
NUCKS1	5.21739e-250	1.77016e-249	14516
C4BPB	0	0	7763
C4BPA	0	0	5995
CD55	0	0	3240
CD46	1.51121e-21	2.11921e-21	6207
G0S2	0	0	8916
HSD11B1	0	0	1692
IRF6	0	0	1763
NENF	3.42283e-84	6.97281e-84	11458
ATF3	0	0	9796
PROX1	0	0	4557
SMYD2	5.11689e-67	9.63708e-67	2819
CENPF	2.38552e-68	4.53085e-68	1938
KCTD3	1.73296661607537e-315	6.86202398098418e-315	2521
LYPLAL1	2.21222e-50	3.78825e-50	3632
IARS2	1.79546e-169	4.9315e-169	4254
C1orf115	1.09841e-261	3.86286e-261	2018
MARC2	5.60171e-299	2.16184e-298	1811
DUSP10	0.0990456	0.103938	3667
CAPN2	1.8546e-37	2.92519e-37	3468
DEGS1	0.772765	0.779209	4934
CNIH4	5.55847e-75	1.08636e-74	9427
ENAH	0	0	4509
SRP9	0	0	14887
EPHX1	0	0	16432
H3F3A	0.844928	0.849794	28835
PARP1	4.82378e-109	1.08225e-108	7629
ADCK3	1.18268e-244	3.98109e-244	3218
CDC42BPA	4.03736e-63	7.46381e-63	2238
ARF1	2.04009e-12	2.60663e-12	16121
MRPL55	0	0	10573
GUK1	1.575e-98	3.37316e-98	19155
RAB4A	1.06679e-276	3.92127e-276	7971
AGT	0	0	15218
EGLN1	1.66773e-116	3.84408e-116	3177
RP11-295G20.2	5.0058e-229	1.62922e-228	3300
COA6	1.00347e-220	3.1825e-220	6477
ARID4B	1.00753e-69	1.92838e-69	6049
NID1	5.62787e-07	6.63525e-07	2450
GPR137B	0	0	1714
FH	0	0	5609
OPN3	9.33589e-47	1.56907e-46	2329
COX20	1.39439e-200	4.17785e-200	9718
SCCPDH	0	0	9654
ACP1	2.74662e-195	8.11088e-195	10430
ADI1	0	0	15219
COLEC11	1.02582e-33	1.57583e-33	1851
ID2	1.67417e-101	3.62341e-101	18792
ADAM17	5.79489e-285	2.17932e-284	2311
YWHAQ	0.313926	0.323601	12779
RRM2	1.54607e-56	2.75454e-56	1823
HPCAL1	9.28451e-166	2.52222e-165	3016
PDIA6	0	0	17947
PQLC3	6.91088e-264	2.45419e-263	1782
LPIN1	9.10299e-08	1.086e-07	1789
DDX1	6.23196e-166	1.69492e-165	6137
LAPTM4A	8.95445e-39	1.42763e-38	19553
SDC1	0	0	6836
RHOB	0.0190683	0.0205498	18169
APOB	0	0	10948
SF3B6	3.53312e-53	6.14841e-53	15232
TP53I3	1.13715e-72	2.20238e-72	2286
ITSN2	7.36223e-190	2.14059e-189	2858
RAB10	2.85732e-10	3.55169e-10	8568
HADHB	5.33766e-103	1.16377e-102	9483
KHK	0	0	8405
FOSL2	0	0	3628
PPP1CB	1.51511e-259	5.30457e-259	12485
YPEL5	0	0	9543
FEZ2	9.28286e-221	2.94801e-220	4375
GALM	5.80728e-08	6.95988e-08	4350
SRSF7	2.51868e-158	6.64695e-158	12648
MORN2	7.91713e-102	1.71744e-101	2372
EML4	2.48027e-07	2.94041e-07	5518
COX7A2L	6.64968e-114	1.51864e-113	14004
HAAO	0	0	4665
ZFP36L2	0	0	14588
EPAS1	5.74199e-254	1.97514e-253	3234
MCFD2	1.39522e-123	3.29818e-123	5281
CALM2	8.28653e-105	1.82528e-104	27269
ERLEC1	0.000138415	0.000156877	6214
SPTBN1	4.23162e-192	1.23798e-191	7252
RTN4	1.6253e-05	1.87544e-05	15620
RPS27A	1.91679e-77	3.78225e-77	32929
CCDC88A	4.14718703119142e-320	1.65467525448692e-319	2430
REL	0	0	7592
MDH1	3.21026e-162	8.62654e-162	12196
UGP2	9.16474e-285	3.4439e-284	13274
ACTR2	0	0	8358
PLEK	0	0	3399
AAK1	3.4842e-171	9.6429e-171	3035
ANXA4	9.58833e-257	3.32979e-256	8568
MXD1	0	0	2211
PCBP1	3.3097e-240	1.10542e-239	14640
NAGK	0	0	3468
SPR	0	0	3297
NAT8	0	0	2440
BOLA3	0	0	7417
MOB1A	0	0	6464
MTHFD2	0	0	3252
RTKN	2.5626e-223	8.19892e-223	1815
EVA1A	0	0	2367
MRPL19	2.00194e-224	6.44008e-224	5476
SUCLG1	0	0	9138
TMSB10	0	0	32872
CAPG	0	0	4755
MAT2A	2.68741e-186	7.70913e-186	3507
GGCX	0	0	4615
VAMP8	0	0	17362
VAMP5	2.38009e-145	6.00241e-145	13648
CHMP3	8.64538e-108	1.93322e-107	5796
LINC00152	1.67034e-111	3.77267e-111	9701
FABP1	0	0	12843
IGKC	0	0	16633
DUSP2	0	0	7724
ARID5A	0	0	2806
COX5B	1.82391e-100	3.93304e-100	23615
MGAT4A	4.86247e-224	1.56102e-223	1732
PDCL3	1.51384e-109	3.40128e-109	3962
RPL31	6.5185e-109	1.46178e-108	31955
RNF149	0	0	4678
MAP4K4	2.09522e-52	3.62342e-52	1868
GCC2	2.59013e-168	7.09351e-168	4108
LIMS1	0	0	6146
RANBP2	0	0	1999
SEPT10	0.061521	0.0650522	1725
MIR4435-2HG	3.31444e-149	8.43546e-149	5407
SLC20A1	5.79245e-280	2.15096e-279	2581
IL1B	0	0	4581
IL1RN	0	0	2257
ACTR3	0	0	10525
DBI	0	0	22532
TMEM37	4.5035e-228	1.4617e-227	7209
GYPC	0	0	6725
BIN1	1.15901e-37	1.8299e-37	3111
PROC	0	0	6382
MZT2B	4.92882e-90	1.02669e-89	13755
PLEKHB2	0	0	3601
MZT2A	2.80287e-48	4.74626e-48	8649
ACMSD	0	0	1993
CXCR4	0	0	15698
HNMT	7.42114e-45	1.23059e-44	9521
KYNU	0	0	2138
ZEB2	0	0	2550
RND3	2.32043e-42	3.78132e-42	1949
NR4A2	0	0	6163
CYTIP	0	0	5225
CD302	4.58735e-42	7.45997e-42	6751
RBMS1	0	0	2634
TANK	0	0	5965
GCA	0	0	3214
DYNC1I2	2.33408e-82	4.72629e-82	7800
ITGA6	0.00250525	0.00277342	2092
AC013461.1	6.42339e-05	7.32239e-05	2509
OLA1	4.55086e-82	9.19532e-82	6529
WIPF1	0	0	2691
ATP5G3	0	0	20586
NFE2L2	0	0	10085
NCKAP1	6.96219e-106	1.54366e-105	2563
ITGAV	5.85411e-06	6.79665e-06	1973
TFPI	0	0	10511
SLC40A1	0	0	9426
STAT1	6.61233e-232	2.16554e-231	6641
MYO1B	0	0	4089
NABP1	0	0	1677
SDPR	0	0	1943
STK17B	0	0	3947
RP11-347P5.1	1.96548e-164	5.32408e-164	1931
COQ10B	5.74542e-27	8.38348e-27	3933
HSPD1	1.17811e-06	1.38106e-06	22305
HSPE1	0.515235	0.525486	26002
MOB4	9.3934e-51	1.60971e-50	5296
SPATS2L	1.44742e-94	3.0665e-94	8412
AOX1	0	0	3713
CLK1	0	0	9033
NDUFB3	1.31987e-155	3.44468e-155	13515
CFLAR	0	0	8170
STRADB	1.12629e-152	2.8946e-152	2393
NOP58	0.00464765	0.00510797	5953
NBEAL1	9.38176e-210	2.88801e-209	17267
EEF1B2	1.91457e-40	3.09216e-40	22381
FZD5	4.02966e-195	1.18849e-194	1719
IDH1	0	0	11565
CPS1	0	0	5476
SPAG16	9.32866e-56	1.64895e-55	1927
ATIC	9.26264e-76	1.81708e-75	3566
FN1	0	0	13008
PECR	0	0	3725
RPL37A	0.89348	0.897094	31954
IGFBP2	0	0	4345
ARPC2	0	0	22954
PNKD	0	0	9540
VIL1	8.13657e-182	2.31157e-181	1845
CYP27A1	0	0	7902
TUBA4A	1.79901e-13	2.32251e-13	5521
CHPF	4.26624e-36	6.67317e-36	1729
CCL20	0	0	6766
PID1	9.58763e-10	1.18025e-09	1741
SP100	2.48378e-105	5.48642e-105	5555
ITM2C	1.1767e-94	2.49408e-94	3960
PTMA	3.55037e-138	8.77544e-138	33119
SPP2	0	0	3612
ARL4C	0	0	3453
RAB17	0	0	2563
LRRFIP1	0	0	9242
RAMP1	0	0	8509
AGXT	0	0	10421
HDLBP	3.66406e-117	8.47461e-117	7015
SEPT2	1.18804e-160	3.16899e-160	6611
BHLHE40	0	0	4099
ARL8B	4.38172e-172	1.21483e-171	3265
CAMK1	1.53865e-71	2.96538e-71	2993
ARPC4	1.60763e-263	5.6876e-263	8725
EMC3	3.68326e-211	1.13829e-210	8848
VGLL4	0.881763	0.885896	2037
PPARG	6.38399e-08	7.64522e-08	1707
RPL32	5.77244e-40	9.27841e-40	33004
SH3BP5	0	0	3316
HACL1	3.27776e-301	1.27121e-300	2614
BTD	2.23423e-291	8.48358e-291	3256
ANKRD28	5.0028e-197	1.48385e-196	1934
UBE2E2	5.45709e-154	1.4156e-153	3661
UBE2E1	1.88972e-124	4.47835e-124	4810
RPL15	2.57838e-22	3.64388e-22	32918
AC098973.2	0	0	1791
CMC1	0.00461536	0.00507366	7461
TGFBR2	0	0	2752
CMTM8	0	0	5889
CMTM7	0	0	2025
CMTM6	5.74454e-292	2.18478e-291	10787
DYNC1LI1	3.98456e-11	5.00431e-11	3122
GLB1	0.151758	0.158129	4659
CRTAP	1.3977e-79	2.7836e-79	5647
PDCD6IP	4.42099e-23	6.27805e-23	4461
LRRFIP2	2.90722e-58	5.22104e-58	3702
ACAA1	0	0	8486
CSRNP1	0	0	2897
RPSA	0.472618	0.483066	27907
EIF1B	1.29751e-51	2.23487e-51	9233
RPL14	0.0164223	0.0177428	30503
CTNNB1	4.76655e-46	7.9713e-46	9223
NKTR	3.36683e-10	4.17731e-10	5434
HIGD1A	2.76398e-272	9.98844e-272	8481
CYP8B1	0	0	2204
MAP4	4.30958e-34	6.63531e-34	3314
TMA7	4.21404e-08	5.06845e-08	26696
UQCRC1	7.935e-305	3.10037e-304	11832
IMPDH2	2.53295e-22	3.58075e-22	5923
GPX1	0	0	23256
RHOA	0	0	20521
AMT	1.52006e-193	4.46087e-193	1842
MST1	0	0	3054
SLC38A3	0	0	3977
GNAI2	0	0	6907
IFRD2	4.14164e-282	1.5477e-281	3920
HYAL1	0	0	2431
HYAL2	6.94673e-169	1.90691e-168	3634
TUSC2	1.23609e-91	2.59084e-91	4829
MANF	1.52455e-145	3.84687e-145	11860
ACY1	0	0	2568
RPL29	0.0839591	0.0883425	31231
ALAS1	7.55226e-206	2.30229e-205	5255
GLYCTK	0	0	5668
SMIM4	1.84581e-44	3.05112e-44	5605
GNL3	0.318676	0.328282	5177
SPCS1	5.24809e-221	1.66892e-220	18597
ITIH1	0	0	9118
ITIH3	0	0	7983
ITIH4	0	0	1684
TKT	0	0	12875
IL17RB	0	0	1947
SELK	2.65509e-231	8.68335e-231	18568
FLNB	9.03854e-25	1.30155e-24	2006
DNASE1L3	0	0	1934
ACOX2	0	0	4257
TMF1	2.19275e-106	4.86865e-106	2169
ARL6IP5	0	0	10450
FRMD4B	0	0	2485
FOXP1	1.34784e-49	2.30054e-49	5614
PROS1	0	0	4238
MINA	2.16706e-232	7.12681e-232	2423
CLDND1	1.4475e-58	2.60154e-58	3454
CMSS1	9.1415e-200	2.73029e-199	4519
FILIP1L	0	0	2002
NIT2	0	0	6112
TMEM45A	9.13294e-225	2.94201e-224	2016
TFG	5.15906e-290	1.9558e-289	8028
RPL24	0.00776739	0.00847744	30017
NFKBIZ	0	0	5411
ALCAM	5.98663e-53	1.03912e-52	2604
CD47	5.28682e-42	8.5945e-42	7671
IFT57	8.31428e-22	1.16836e-21	1681
PLCXD2	0	0	1849
PLA1A	7.48338e-161	1.99952e-160	1805
NDUFB4	3.87247e-233	1.27532e-232	17587
HGD	0	0	7203
HCLS1	0	0	3992
CD86	0	0	2303
CSTA	2.10003e-37	3.31118e-37	6211
CCDC58	4.30332e-112	9.7429e-112	3348
FAM162A	0	0	11474
MYLK	0.0830282	0.0873825	2178
MUC13	9.61088e-303	3.7366e-302	1735
ALDH1L1	0	0	4983
KLF15	0	0	1789
CHST13	3.57483e-254	1.23148e-253	3355
MGLL	1.60085e-23	2.28084e-23	3877
H1FX	7.41274e-95	1.57329e-94	2355
TMCC1	2.71113e-101	5.85961e-101	2763
NUDT16	2.22929e-68	4.23584e-68	5163
TF	0	0	16350
PCCB	0	0	4485
RBP1	6.4141e-06	7.44314e-06	1938
ZBTB38	2.01214e-49	3.42696e-49	3164
ATP1B3	0	0	9923
PLOD2	0	0	3788
PLSCR1	0	0	4516
HLTF	9.19828e-183	2.62109e-182	2590
CP	0	0	8864
TM4SF1	6.63726e-139	1.64398e-138	7958
TM4SF4	0	0	11268
RNF13	0	0	7587
PFN2	0	0	3377
SERP1	0.491493	0.501923	18235
SIAH2	7.19158e-67	1.35283e-66	3052
AADAC	0	0	6942
MBNL1	0	0	4239
RAP2B	0	0	2152
SSR3	1.29017e-25	1.86697e-25	15207
TIPARP	4.44163e-243	1.49087e-242	2891
CCNL1	1.50533e-122	3.54425e-122	11893
MFSD1	0	0	6094
BCHE	0	0	6170
GOLIM4	6.73481e-12	8.55871e-12	5881
SKIL	1.64949e-307	6.4717e-307	2953
RPL22L1	4.18809e-23	5.9491e-23	8369
SLC2A2	0	0	8259
TNFSF10	1.09441e-261	3.85166e-261	6590
MRPL47	1.60917e-89	3.349e-89	7676
NDUFB5	5.89652e-67	1.1101e-66	13409
DNAJC19	2.80771865991609e-313	1.10897832497052e-312	7767
AP2M1	3.50803e-05	4.02331e-05	13367
ALG3	0	0	6049
ECE2	2.15204e-268	7.7003e-268	2521
POLR2H	3.67156e-134	8.99484e-134	5882
MAGEF1	3.05192e-18	4.14301e-18	2148
EHHADH	0	0	2538
MAP3K13	1.40076e-83	2.84986e-83	7879
IGF2BP2	2.11842e-63	3.92398e-63	1854
TRA2B	2.52968e-266	9.01736e-266	10998
DNAJB11	8.94559e-203	2.70259e-202	10928
AHSG	0	0	15235
FETUB	0	0	2655
HRG	0	0	8806
KNG1	0	0	12027
EIF4A2	5.11915e-13	6.5728e-13	20116
RFC4	6.96836e-138	1.71877e-137	2116
ST6GAL1	3.04045e-285	1.14436e-284	4578
RPL39L	0.0148337	0.016056	2026
LPP	3.72569e-59	6.7165e-59	4948
CLDN1	0	0	3512
CCDC50	2.25513e-13	2.90897e-13	5955
HES1	8.20788e-158	2.15886e-157	11550
CPN2	0	0	2058
PPP1R2	1.78797e-181	5.07344e-181	6819
TFRC	0	0	2942
SLC51A	0	0	2670
NCBP2-AS2	8.72449e-29	1.29021e-28	2862
BDH1	0	0	2222
RPL35A	0.00459494	0.00505358	32555
ATP5I	1.46684e-214	4.59033e-214	23984
SPON2	0	0	7062
SLBP	8.80759e-39	1.40469e-38	5057
C4orf48	0	0	4909
ADD1	7.64865e-43	1.2529e-42	2442
MFSD10	1.01007e-155	2.64051e-155	2192
LYAR	7.66111e-51	1.31333e-50	2608
S100P	0	0	1838
QDPR	0	0	6246
LAP3	3.51891e-197	1.04504e-196	8688
RBPJ	0	0	5980
FAM114A1	0	0	3722
KLHL5	1.02917e-26	1.49987e-26	2400
UGDH	0	0	9843
SMIM14	0	0	8273
RHOH	0	0	2166
RBM47	8.38528e-122	1.96937e-121	4095
COX7B2	0	0	3115
OCIAD2	0	0	10667
CHIC2	2.03843e-152	5.23028e-152	1745
TMEM165	8.39911597930119e-323	3.35964639172048e-322	3960
PAICS	8.59974e-282	3.20857e-281	5103
IGFBP7	0	0	8760
UGT2B15	0	0	6371
UGT2B10	0	0	2227
UGT2B11	0	0	2258
UGT2B7	0	0	6389
UGT2B4	0	0	9272
JCHAIN	0	0	3245
DCK	0	0	2215
GC	0	0	14734
ALB	0	0	27078
AFM	0	0	2219
CXCL8	0	0	8200
CXCL1	1.96969e-164	5.33241e-164	2189
CXCL3	0	0	6200
CXCL2	0	0	10370
MTHFD2L	6.79288e-31	1.02023e-30	1911
AREG	0	0	3854
G3BP2	1.56128e-155	4.07019e-155	3638
CXCL10	1.29728e-267	4.63835e-267	2827
SCARB2	6.84596e-65	1.27661e-64	6684
SEPT11	2.00468e-30	3.00224e-30	3699
CCNI	0	0	15072
CNOT6L	4.46344e-238	1.48132e-237	1981
RASGEF1B	0	0	2531
HNRNPDL	9.56594e-117	2.21034e-116	15718
HSD17B13	0	0	2035
HSD17B11	5.10275e-271	1.83279e-270	13350
SPARCL1	0	0	4118
SPP1	0	0	11623
ABCG2	4.99536e-39	7.98039e-39	2038
PYURF	0.612229	0.621989	7283
PDLIM5	3.28314e-26	4.77143e-26	2923
ADH5	0	0	9400
ADH4	0	0	4401
ADH6	0	0	3074
ADH1A	0	0	5535
ADH1B	0	0	8277
ADH1C	0	0	5189
MTTP	0	0	4435
H2AFZ	0.0020887	0.00231663	19881
PPP3CA	2.61057e-209	8.01526e-209	1994
NFKB1	0	0	2824
UBE2D3	2.79491e-239	9.31504e-239	19567
PPA2	5.83766e-69	1.11279e-68	6279
AIMP1	2.42324e-29	3.60618e-29	7463
PAPSS1	1.79067e-133	4.37555e-133	1954
HADH	1.79874e-191	5.25905e-191	4726
RPL34	0	0	33205
CFI	0	0	5466
SNHG8	9.77153e-21	1.35776e-20	9470
ANXA5	0	0	13047
SPRY1	1.68232e-249	5.69957e-249	2071
PGRMC2	4.42047e-108	9.89414e-108	4634
NDUFC1	3.52452e-128	8.45026e-128	11839
MGST2	4.51761e-148	1.14728e-147	11628
LSM6	1.96137e-106	4.359e-106	5043
RPS3A	8.24829e-254	2.8352e-253	31465
FGB	0	0	14273
FGA	0	0	13511
FGG	0	0	15363
TDO2	0	0	6623
FNIP2	0	0	3619
MSMO1	0	0	7176
CPE	0.653895	0.662464	2702
PALLD	9.31185e-12	1.18082e-11	2244
HMGB2	0	0	10746
HPGD	2.2014e-252	7.55039e-252	3237
SPCS3	5.43082e-148	1.37846e-147	6998
CASP3	2.958e-62	5.44281e-62	2209
ACSL1	1.66569e-08	2.01472e-08	7418
SLC25A4	6.97036e-303	2.71223e-302	5169
ANKRD37	0	0	2878
PDLIM3	0.0014514	0.00161701	2558
SORBS2	0	0	4600
FRG1	1.5934e-100	3.43755e-100	4841
SDHA	8.38082e-234	2.76778e-233	7327
PDCD6	4.0959e-80	8.18485e-80	8734
MRPL36	0	0	7867
NDUFS6	0	0	16580
MIR4458HG	0	0	7710
CCT5	2.46104e-207	7.52675e-207	9862
CMBL	0	0	6663
DAP	1.14952e-263	4.0791e-263	5175
BASP1	0	0	2354
SUB1	7.81017e-171	2.15775e-170	24768
TARS	2.5997e-124	6.1578e-124	4179
BRIX1	1.76245e-51	3.03016e-51	4260
IL7R	0	0	3305
UGT3A1	0	0	2313
NADK2	0	0	3183
SLC1A3	0	0	1691
FYB	0	0	4580
DAB2	0	0	6228
C6	0	0	1953
SEPP1	1.10023e-67	2.08046e-67	22015
HMGCS1	0	0	7544
PAIP1	3.7243e-167	1.01701e-166	6420
ITGA1	1.24978e-06	1.46398e-06	1940
NDUFS4	8.06766e-225	2.6024e-224	11022
GZMK	5.27353e-279	1.95212e-278	1805
GZMA	0	0	2662
PLPP1	2.58803e-139	6.417e-139	4939
IL6ST	2.52003e-06	2.9417e-06	6374
GPBP1	1.96927e-94	4.17021e-94	10531
PLK2	1.56139e-200	4.67525e-200	1782
NDUFAF2	2.68014e-189	7.75907e-189	4620
PIK3R1	5.51221e-11	6.90637e-11	4444
CCNB1	3.96497e-113	9.03324e-113	1779
TAF9	3.95191e-105	8.7212e-105	7762
OCLN	5.62995e-308	2.21073e-307	2087
MAP1B	5.9984e-201	1.79952e-200	1985
HEXB	4.60685e-14	5.9818e-14	10438
IQGAP2	2.40539e-08	2.90346e-08	6552
TBCA	3.13293e-111	7.06594e-111	19446
BHMT2	0	0	5420
BHMT	0	0	4694
RPS23	1.35694e-07	1.6164e-07	32193
COX7C	1.88842e-295	7.24637e-295	28450
CCNH	0	0	4688
MEF2C	0	0	3837
ARRDC3	0	0	4009
RHOBTB3	6.57629e-93	1.38331e-92	3680
GLRX	3.57904e-33	5.47301e-33	8981
ELL2	2.72548e-214	8.52344e-214	6012
CHD1	0	0	2719
CDO1	0	0	4929
TNFAIP8	0	0	2074
HSD17B4	1.23752e-112	2.81125e-112	5644
SNX2	3.59329e-232	1.17926e-231	7531
PPIC	0	0	7296
ALDH7A1	0	0	5762
HINT1	0	0	26158
CDC42SE2	0	0	5111
P4HA2	9.95724e-37	1.56528e-36	2200
IRF1	0	0	5976
UQCRQ	0	0	23830
LEAP2	0	0	8556
VDAC1	1.57342e-272	5.69473e-272	15353
PPP2CA	5.40141e-26	7.84268e-26	6429
UBE2B	4.30941e-50	7.37147e-50	12402
SAR1B	9.88131291682493e-324	3.95252516672997e-323	9008
H2AFY	0	0	11512
LECT2	0	0	2475
TGFBI	0	0	5362
HNRNPA0	2.05841e-27	3.01473e-27	12054
EGR1	0	0	10593
HSPA9	1.32219e-296	5.08185e-296	11075
CTNNA1	0.5832	0.593136	5619
MZB1	0	0	2143
UBE2D2	0.00340611	0.00376188	9807
CXXC5	3.22571e-118	7.48644e-118	3841
CYSTM1	0	0	12221
CD14	0	0	8143
NDUFA2	0	0	16191
ZMAT2	1.03487e-54	1.81766e-54	6639
TAF7	6.33599e-73	1.22914e-72	5882
GNPDA1	1.5907e-164	4.31384e-164	2802
NDFIP1	5.98941e-100	1.2886e-99	12212
NR3C1	9.29651e-137	2.28822e-136	3628
SPINK1	0	0	8285
CSF1R	0	0	2411
CD74	0	0	27798
RPS14	8.88461e-08	1.06049e-07	33205
GPX3	0	0	12243
ANXA6	3.54094e-19	4.84452e-19	6028
SPARC	0	0	5388
ATOX1	1.61888e-230	5.28715e-230	19623
RNF145	3.81389e-272	1.37615e-271	3504
PTTG1	9.54236e-45	1.58067e-44	4998
LCP2	0	0	1952
NPM1	9.40468e-34	1.44518e-33	26873
DUSP1	0	0	23662
ATP6V0E1	5.25399e-62	9.64868e-62	20724
CREBRF	0	0	2348
LINC01485	0	0	5220
CPEB4	3.40401e-47	5.73128e-47	3845
NOP16	2.72271e-70	5.22388e-70	2969
FGFR4	0	0	2250
PRELID1	1.16137e-173	3.23127e-173	13842
LMAN2	0	0	16071
RGS14	0	0	3732
F12	0	0	6974
NHP2	0	0	11482
CANX	1.24552e-221	3.97151e-221	14812
MGAT4B	1.94747e-99	4.18036e-99	1789
SQSTM1	0	0	18295
RNF130	0	0	7395
MGAT1	0	0	7836
GNB2L1	1.81738e-20	2.51785e-20	30153
SERPINB1	1.29432e-202	3.90782e-202	8384
SERPINB9	0	0	2889
SERPINB6	2.59128e-167	7.08435e-167	7518
NQO2	0	0	7581
BPHL	0	0	4103
TUBB2A	0	0	6861
PSMG4	1.83437e-203	5.55258e-203	3709
PXDC1	2.27272e-37	3.58227e-37	2541
ECI2	0	0	9568
LY86	0	0	2290
DSP	0	0	4257
HULC	0	0	8236
TMEM14C	5.17156e-104	1.13385e-103	13713
TMEM14B	0	0	13072
NEDD9	3.60186e-16	4.78624e-16	4624
PHACTR1	0	0	2354
NOL7	3.25746e-44	5.37703e-44	7231
MCUR1	4.23985e-71	8.15462e-71	4981
CD83	0	0	5966
MYLIP	0	0	2042
RNF144B	0	0	2289
SOX4	0	0	6971
ALDH5A1	2.39115e-288	9.05028e-288	1721
ACOT13	2.50886e-305	9.81078e-305	5886
GMNN	1.4831e-159	3.92718e-159	5248
SCGN	0	0	1921
HIST1H1C	0	0	6689
HIST1H4C	1.10851e-80	2.22362e-80	8322
HIST1H2AC	3.30132e-279	1.22302e-278	5035
BTN3A2	3.56469e-140	8.84328e-140	2198
RP1-313I6.12	0.122498	0.128179	1921
ZSCAN31	0	0	1686
UBD	0	0	7341
HLA-F	1.23209e-196	3.64526e-196	5179
HLA-A	2.0654e-133	5.04162e-133	32065
ZNRD1	1.68213e-38	2.67734e-38	4091
HLA-E	0	0	23218
MRPS18B	2.66301383108432e-321	1.06718179501709e-320	8007
PPP1R18	0	0	2632
TUBB	4.21643e-108	9.44193e-108	18811
FLOT1	1.76479e-07	2.09799e-07	7541
IER3	0	0	8722
HLA-C	4.2835389414283e-310	1.68343080398132e-309	30850
HLA-B	0	0	31342
LTB	0	0	3100
LST1	0	0	6336
AIF1	0	0	9881
APOM	0	0	10661
CSNK2B	5.22609e-45	8.67214e-45	14104
DDAH2	0.626012	0.63558	9531
CLIC1	1.78938e-265	6.35925e-265	22122
HSPA1A	0	0	26465
HSPA1B	0	0	20663
NEU1	3.15741e-15	4.15931e-15	8604
C2	0	0	11495
CFB	0	0	10331
NELFE	1.9288e-129	4.63619e-129	7355
RNF5	2.12287e-189	6.14956e-189	8869
GPSM3	0	0	4668
HLA-DRA	0	0	23766
HLA-DRB5	0	0	6954
HLA-DRB1	0	0	18875
HLA-DQA1	0	0	8454
HLA-DQB1	0	0	11403
HLA-DQA2	0	0	3572
PSMB9	5.73627e-105	1.26412e-104	12192
TAP1	2.56901e-99	5.51203e-99	5568
HLA-DMB	0	0	5917
HLA-DMA	0	0	11699
BRD2	2.1295e-51	3.65988e-51	8024
HLA-DPA1	0	0	16620
HLA-DPB1	0	0	16916
HSD17B8	0	0	3517
RPS18	8.68859e-10	1.07069e-09	33342
PFDN6	5.77008490363885e-311	2.27522745865891e-310	8555
CUTA	0	0	18975
UQCC2	0	0	10951
HMGA1	1.80798e-10	2.25269e-10	6851
SNRPC	2.09613e-232	6.89836e-232	11374
RPL10A	1.03802e-41	1.68398e-41	30824
FKBP5	4.4259e-267	1.58125e-266	10516
CDKN1A	0	0	7286
MTCH1	1.94526e-62	3.58354e-62	9327
PIM1	4.04631e-138	9.99602e-138	2287
CCDC167	3.33877e-304	1.30345e-303	9074
GLO1	6.24666e-282	2.33248e-281	10922
TREM2	0	0	2257
CCND3	0	0	2365
TBCC	6.16079e-19	8.40205e-19	2145
CNPY3	0	0	5800
GNMT	0	0	1784
MEA1	1.98898e-203	6.01669e-203	9132
DNPH1	1.80613e-305	7.06865e-305	12550
SLC22A7	0	0	2930
VEGFA	1.70967e-268	6.1221e-268	3456
MRPL14	4.0809822346487e-321	1.633875090797e-320	10957
HSP90AB1	1.6604e-14	2.1643e-14	29049
NFKBIE	2.23225e-212	6.9304e-212	1736
PLA2G7	0	0	2103
MUT	4.93937e-274	1.79877e-273	2810
TMEM14A	0	0	11083
GSTA2	0	0	6350
GSTA1	0	0	14636
GSTA4	0	0	3377
GCLC	4.64711e-10	5.75066e-10	3412
DST	4.03124e-58	7.23139e-58	3661
BAG2	4.32839e-148	1.09982e-147	2958
PTP4A1	1.3677e-275	5.01952e-275	12264
EEF1A1	4.52537e-210	1.39488e-209	33058
COX7A2	0	0	25606
MYO6	7.57315e-134	1.85244e-133	3035
FAM46A	4.27986e-09	5.22085e-09	3881
ME1	7.10052e-49	1.20453e-48	2174
AKIRIN2	0	0	3964
PNRC1	0	0	17167
UBE2J1	8.28736e-89	1.72021e-88	3967
RRAGD	0.0809911	0.0852957	2394
PRDM1	0	0	2417
CD24	0	0	7609
SNX3	1.5726e-24	2.25902e-24	19209
CD164	3.82829e-85	7.82584e-85	14153
AMD1	3.86829e-107	8.61325e-107	6026
GTF3C6	4.00653e-43	6.57667e-43	10397
RPF2	7.81621e-115	1.79025e-114	5578
FYN	3.24961e-144	8.16905e-144	1942
MARCKS	0	0	9959
HDAC2	0.333176	0.342546	5697
TSPYL1	3.62082e-72	6.99254e-72	3155
FAM26F	0	0	3574
MAN1A1	3.28943e-07	3.89185e-07	4228
