# Supplementary material for: Single-cell and bulk transcriptome analysis unveils a ligand-receptor-based signature for prognostication and reveals that TREM1 controls the malignant behaviors of hepatocellular carcinoma: Ligand-receptor prognostic signature and TREM1-driven HCC malignancy via single-cell/bulk analysis
Source: Acta Biochim Biophys Sin (Shanghai). 2025 Jun 23;57(11):1847–63. doi: 10.3724/abbs.2025059 (PMC12666666; doi:10.3724/abbs.2025059)
Supplement: 24895Supplementary_table_3 [file 24895Supplementary_table_3.xlsx]

## Sheet: Sheet1
gene	pval	qval	num_cells_expressed
HES4	2.49964e-276	2.55493e-275	3608
ISG15	0	0	12211
SDF4	5.83414e-68	2.02418e-67	8445
AURKAIP1	1.36002e-305	1.54732e-304	14045
VWA1	2.23173e-100	9.93588e-100	1843
FAAP20	3.30311e-66	1.12708e-65	7667
RER1	1.00558e-162	6.38795e-162	10235
TNFRSF14	6.37585e-147	3.72428e-146	3571
SMIM1	3.95354e-207	3.08028e-206	2244
ESPN	0	0	4070
CAMTA1	5.70477e-181	3.95083e-180	10950
VAMP3	2.02669e-06	2.73077e-06	4018
ERRFI1	0	0	8869
ENO1	4.14244e-191	2.99818e-190	23311
SPSB1	1.23254e-62	4.06937e-62	2510
SLC25A33	5.34851e-196	3.97425e-195	5671
RBP7	0	0	2755
PGD	1.95298e-284	2.05704e-283	5047
MASP2	0	0	5751
FBXO2	2.03432e-63	6.76432e-63	2055
MAD2L2	2.74538e-176	1.86634e-175	5675
PLOD1	0	0	5573
TNFRSF1B	0	0	2555
DHRS3	2.08177e-158	1.29198e-157	7003
EFHD2	8.1619e-251	7.56856e-250	3076
AGMAT	2.86675e-277	2.93773e-276	3228
NECAP2	1.64216e-174	1.10268e-173	3739
RP11-108M9.4	0	0	4504
ALDH4A1	7.61275e-287	8.08803e-286	2840
AKR7A3	0	0	3872
AKR7A2	3.69085e-180	2.54832e-179	6519
CAPZB	1.32808e-142	7.55762e-142	15936
CAMK2N1	6.89739e-124	3.54436e-123	2310
PINK1	8.63601e-115	4.23513e-114	2890
HSPG2	0	0	1806
CDC42	6.35236e-127	3.31466e-126	19755
C1QA	4.08362e-20	7.82648e-20	14224
C1QC	2.00443e-09	2.98383e-09	9519
C1QB	5.87031e-16	1.03647e-15	13156
TCEA3	0	0	6240
ID3	0	0	4491
GALE	0	0	5087
HMGCL	0	0	6748
FUCA1	7.23253e-191	5.22518e-190	4532
CLIC4	2.17912e-71	7.82004e-71	2807
RSRP1	0	0	7211
STMN1	4.62616e-245	4.21848e-244	13233
ZNF593	3.7687e-191	2.72892e-190	6444
SH3BGRL3	0	0	22993
CD52	0	0	9592
HMGN2	2.02324e-79	7.75624e-79	19177
NUDC	1.22623e-12	1.99547e-12	13961
NR0B2	0	0	3632
WASF2	8.01977e-213	6.43119e-212	5869
IFI6	1.55181e-85	6.21899e-85	9378
STX12	2.03002e-12	3.28465e-12	2613
THEMIS2	6.26383e-302	7.04083e-301	2313
ATPIF1	2.28284e-143	1.30799e-142	17689
LAPTM5	0	0	12152
FABP3	1.04069e-24	2.16815e-24	1883
SERINC2	0	0	5829
TINAGL1	3.29399e-209	2.58925e-208	1805
HDAC1	5.45463e-14	9.15962e-14	4328
MARCKSL1	5.52277e-15	9.52669e-15	8193
AK2	9.38042e-152	5.61553e-151	8098
PSMB2	1.8041e-139	1.00966e-138	13135
MAP7D1	3.65881e-170	2.407e-169	2031
MRPS15	4.10311e-302	4.61535e-301	10377
ZC3H12A	0	0	3507
NDUFS5	1.00456e-38	2.5616e-38	20148
MACF1	2.00481e-228	1.71222e-227	2248
PABPC4	2.2296e-16	3.97814e-16	5769
CAP1	6.68631e-140	3.75653e-139	13826
PPT1	7.47291e-49	2.13777e-48	7303
SMAP2	0	0	5447
PPCS	5.51852e-192	4.01609e-191	7911
YBX1	1.53802e-30	3.51074e-30	26114
EBNA1BP2	1.13168e-213	9.12115e-213	5391
CDC20	6.97727e-188	4.97965e-187	2075
HYI	1.46158e-153	8.8429e-153	3174
PTPRF	1.34642e-257	1.28144e-256	2742
ATP6V0B	4.43065719549284e-318	5.25136940242557e-317	18301
ERI3	3.82988e-165	2.46147e-164	4203
TMEM53	6.15455e-216	4.99594e-215	2797
PLK3	0	0	2185
UROD	1.37325e-273	1.39199e-272	6213
PRDX1	0	0	23467
AKR1A1	0	0	12890
NASP	5.35102e-41	1.40531e-40	6066
UQCRH	3.64907e-226	3.0949e-225	21822
EFCAB14	5.30908e-69	1.86111e-68	2027
CYP4A11	0	0	2749
PDZK1IP1	0	0	2930
CDKN2C	2.92351e-48	8.30495e-48	2068
OSBPL9	3.87935e-77	1.45695e-76	3437
ECHDC2	0	0	6083
SCP2	0	0	16175
MAGOH	5.35169e-15	9.2376e-15	8776
DIO1	0	0	6112
HSPB11	8.5375e-113	4.13452e-112	8621
LRRC42	1.03741e-106	4.82407e-106	2181
MRPL37	0	0	6945
DHCR24	0	0	8237
PLPP3	6.31527e-169	4.13406e-168	3104
C8A	0	0	3858
C8B	0	0	5240
JUN	7.94636e-219	6.53724e-218	22620
FGGY	0	0	7082
CYP2J2	3.32234e-241	2.9952e-240	2259
NFIA	0	0	5410
USP1	0.57476	0.586758	3459
ANGPTL3	0	0	8972
PGM1	0	0	6518
JAK1	0	0	6548
AK4	0	0	5805
LEPROT	1.58177e-59	5.05037e-59	7825
LEPR	7.65994e-219	6.30488e-218	2456
PDE4B	0	0	2044
SERBP1	1.22909e-09	1.8419e-09	16127
GNG12	2.4699e-207	1.92623e-206	2170
CRYZ	2.37517e-301	2.66415e-300	5001
ACADM	2.18092e-298	2.4139e-297	7090
DNAJB4	0	0	4809
GNG5	5.11976e-160	3.20368e-159	16708
BCL10	3.12945e-75	1.15916e-74	2059
DDAH1	6.64518293656477e-321	7.94704591335645e-320	2907
CYR61	2.46432e-18	4.58157e-18	3251
ODF2L	0	0	1913
SH3GLB1	7.49872e-163	4.76739e-162	6354
LMO4	0.00696805	0.00801144	4026
GTF2B	0	0	3208
GBP1	1.45898e-10	2.24547e-10	4381
GBP2	0	0	4995
GBP4	1.11594e-201	8.48652e-201	1749
RP4-665J23.1	2.51004e-246	2.2994e-245	1904
RPL5	1.15235e-78	4.38694e-78	29393
FNBP1L	4.27713e-149	2.52905e-148	2201
DNTTIP2	0	0	3506
GCLM	2.87872e-265	2.82434e-264	5179
ARHGAP29	4.86666e-122	2.47364e-121	2509
ABCD3	1.13298e-193	8.333e-193	2585
CNN3	0	0	11389
ALG14	2.66237e-171	1.76096e-170	2266
TMEM56	1.3136e-302	1.48179e-301	3307
SNX7	9.28795e-158	5.7396e-157	1999
VCAM1	2.01588e-65	6.83455e-65	3370
PRPF38B	0	0	7247
SARS	1.00553e-79	3.86035e-79	8428
GSTM4	3.17703e-210	2.51097e-209	3060
GSTM3	6.9133e-177	4.71386e-176	5034
LAMTOR5	7.59574e-139	4.23157e-138	16584
CD53	0	0	6372
DRAM2	0.000210635	0.00026121	6914
C1orf162	0	0	4956
RAP1A	5.47254e-275	5.56854e-274	10044
CAPZA1	5.91563e-137	3.24665e-136	10093
RHOC	6.16454e-27	1.33106e-26	13858
BCAS2	0	0	8102
ATP1A1	2.27641e-14	3.86634e-14	9440
CD58	0	0	2102
CD2	0	0	3674
PHGDH	0	0	5232
HMGCS2	0	0	9655
RP11-14N7.2	2.48111e-11	3.90172e-11	1916
PDZK1	0	0	4907
RNF115	3.83328e-118	1.90872e-117	3932
RBM8A	2.74397e-126	1.42805e-125	15582
TXNIP	0	0	15118
HFE2	2.81031e-291	3.02213e-290	2908
PRKAB2	1.08955e-161	6.88016e-161	2662
FMO5	0	0	7316
PDE4DIP	3.26163e-42	8.69659e-42	2889
CH17-189H20.1	1.24246e-140	6.99773e-140	2501
LINC00869	4.95129e-51	1.45115e-50	2610
SF3B4	5.61324e-22	1.11563e-21	4743
ANP32E	2.29755e-84	9.10426e-84	4947
C1orf54	9.67336e-70	3.41511e-69	3503
MRPS21	9.43469e-163	5.9958e-162	15503
MCL1	0	0	18140
ENSA	2.38256e-11	3.74972e-11	10612
CTSS	2.39906e-271	2.4118e-270	12681
CERS2	5.51778921435635e-311	6.4061170031395e-310	7624
ANXA9	8.66186e-199	6.49701e-198	1814
C1orf56	1.40242e-275	1.42885e-274	4214
CDC42SE1	0	0	5005
PSMD4	1.42749e-277	1.46472e-276	13450
SELENBP1	0	0	5762
PSMB4	3.56599e-111	1.70562e-110	8793
S100A10	1.11397e-135	6.06976e-135	22664
S100A11	0	0	18337
S100A9	0	0	3714
S100A6	0	0	16122
S100A4	0	0	13262
S100A16	0	0	10406
S100A13	0	0	8840
ILF2	5.9125e-06	7.82719e-06	9831
SLC39A1	3.52265e-138	1.95492e-137	7050
JTB	4.92072e-85	1.96261e-84	14465
RAB13	0	0	11610
RPS27	0	0	33403
TPM3	2.70733e-93	1.14625e-92	15665
C1orf43	5.41842e-130	2.87355e-129	12041
PMVK	3.16455e-115	1.55479e-114	8314
PBXIP1	0	0	1834
CKS1B	0	0	8921
ADAM15	1.47581e-44	4.03518e-44	2228
EFNA1	0	0	7630
SLC50A1	3.51767e-239	3.13974e-238	6443
DPM3	2.87578e-193	2.10634e-192	8943
KRTCAP2	4.23559e-213	3.40346e-212	16441
FDPS	0	0	12396
ASH1L	1.80691e-110	8.59852e-110	2993
RIT1	6.04294e-88	2.46779e-87	2539
LAMTOR2	1.43757e-298	1.5967e-297	13892
LMNA	0	0	15615
PMF1	6.19372e-10	9.35592e-10	7321
GLMP	0	0	6975
CCT3	4.63422e-79	1.77016e-78	12304
APOA1BP	0	0	8435
MRPL24	0	0	8419
PRCC	8.97638e-07	1.22454e-06	3668
IFI16	0	0	6847
APCS	0	0	7737
CRP	0	0	2447
DUSP23	0	0	9721
TAGLN2	1.445e-143	8.28229e-143	18660
IGSF8	1.89246e-105	8.7362e-105	3410
PEA15	8.66489e-15	1.48822e-14	3757
CD48	0	0	3038
TSTD1	1.6402e-60	5.29003e-60	9902
PFDN2	5.57553e-73	2.02693e-72	13113
NDUFS2	0	0	11013
FCER1G	0	0	10930
APOA2	0	0	28812
NR1I3	1.24728e-192	9.09787e-192	2005
SDHC	0	0	13149
FCGR2A	2.42613e-75	9.00114e-75	4358
HSPA6	0	0	9507
FCGR3A	0	0	4613
FCGR2B	2.48467e-190	1.78775e-189	1716
UAP1	0.0774381	0.0838249	4356
HSD17B7	0.000239477	0.000296183	3253
RGS5	0	0	2244
MGST3	5.21928e-220	4.32284e-219	15163
TMCO1	3.27886e-143	1.87394e-142	14090
CREG1	1.38139e-285	1.45982e-284	9706
MPC2	0	0	16881
DCAF6	8.61207e-74	3.14957e-73	3590
TIPRL	8.42193e-18	1.55072e-17	5320
ATP1B1	0	0	9613
F5	0	0	5334
FMO3	0	0	5065
PRRC2C	8.56141e-143	4.88074e-142	9032
PRDX6	0	0	17740
SERPINC1	0	0	10392
CACYBP	0	0	14688
MRPS14	5.38601e-85	2.14496e-84	6220
ABL2	3.68114e-93	1.55483e-92	2294
SOAT1	1.20667e-27	2.6312e-27	2150
TOR1AIP2	2.71218e-139	1.51573e-138	7182
IER5	3.52863e-299	3.93296e-298	4068
GLUL	0	0	19074
NPL	1.03321e-76	3.87125e-76	3564
ARPC5	6.74799e-16	1.18998e-15	18018
C1orf21	3.30841e-33	7.85889e-33	2574
IVNS1ABP	0	0	3394
PRG4	2.20149e-270	2.20482e-269	2306
TPR	1.70287e-20	3.28544e-20	6772
RGS1	0	0	12389
RGS2	0	0	9139
GLRX2	2.48899e-117	1.23586e-116	3479
CFH	0	0	10758
CFHR3	0	0	2879
CFHR1	0	0	11433
CFHR2	0	0	7200
CFHR5	7.30904e-258	6.96045e-257	1690
F13B	3.41908e-219	2.82008e-218	2165
PTPRC	0	0	6839
RP11-469A15.2	0	0	1743
TMEM9	0	0	5387
CSRP1	9.7669e-23	1.96575e-22	3440
ELF3	0	0	6039
UBE2T	9.04514e-62	2.95992e-61	2225
ADIPOR1	1.61627e-58	5.10412e-58	7322
CHI3L1	0	0	2928
BTG2	0	0	7913
SNRPE	6.90018e-261	6.65482e-260	15583
ETNK2	0	0	3819
GOLT1A	0	0	5405
NUCKS1	4.21205e-283	4.41599e-282	14516
C4BPB	0	0	7763
C4BPA	0	0	5995
CD55	0	0	3240
CD46	8.67449e-31	1.9872e-30	6207
G0S2	0	0	8916
HSD11B1	4.75985e-219	3.92391e-218	1692
IRF6	5.86926e-277	6.00683e-276	1763
NENF	0	0	11458
ATF3	1.50866e-22	3.02531e-22	9796
PROX1	0	0	4557
SMYD2	2.85625e-35	6.9756e-35	2819
CENPF	6.29601e-13	1.03345e-12	1938
KCTD3	7.76798e-246	7.10791e-245	2521
LYPLAL1	2.24418e-184	1.57479e-183	3632
IARS2	1.51745e-114	7.43248e-114	4254
C1orf115	3.338e-132	1.78814e-131	2018
MARC2	3.63314e-116	1.78999e-115	1811
DUSP10	2.22269e-168	1.44963e-167	3667
CAPN2	4.13745e-210	3.26356e-209	3468
DEGS1	1.49541e-06	2.02282e-06	4934
CNIH4	3.55234e-148	2.08882e-147	9427
ENAH	0	0	4509
SRP9	1.83855e-234	1.60649e-233	14887
EPHX1	0	0	16432
H3F3A	6.09973e-58	1.91523e-57	28835
PARP1	1.65083e-36	4.09079e-36	7629
ADCK3	3.67121e-99	1.62084e-98	3218
CDC42BPA	1.4458e-126	7.53182e-126	2238
ARF1	1.27837e-05	1.66969e-05	16121
MRPL55	0	0	10573
GUK1	2.97228e-57	9.27211e-57	19155
RAB4A	4.416e-226	3.74336e-225	7971
AGT	0	0	15218
EGLN1	8.02958e-49	2.29536e-48	3177
RP11-295G20.2	1.12435e-236	9.88405e-236	3300
COA6	2.43538e-213	1.96088e-212	6477
ARID4B	0	0	6049
NID1	6.4476e-90	2.67288e-89	2450
GPR137B	6.59932e-24	1.35797e-23	1714
FH	0	0	5609
OPN3	4.76203e-107	2.21958e-106	2329
COX20	1.16808e-72	4.23098e-72	9718
SCCPDH	0	0	9654
ACP1	5.51894e-139	3.07674e-138	10430
ADI1	0	0	15219
COLEC11	1.13984e-36	2.83027e-36	1851
ID2	1.13266e-266	1.12165e-265	18792
ADAM17	3.43095e-38	8.68335e-38	2311
YWHAQ	3.45277e-51	1.0142e-50	12779
RRM2	4.75e-111	2.26852e-110	1823
HPCAL1	8.19337e-138	4.52958e-137	3016
PDIA6	0	0	17947
PQLC3	1.22612e-61	4.00576e-61	1782
LPIN1	1.2233e-268	1.2213e-267	1789
DDX1	5.43504e-100	2.415e-99	6137
LAPTM4A	7.85030785990073e-318	9.28369012348407e-317	19553
SDC1	0	0	6836
RHOB	0	0	18169
APOB	0	0	10948
SF3B6	8.76543e-60	2.80713e-59	15232
TP53I3	1.87603e-238	1.66765e-237	2286
ITSN2	3.85247e-262	3.73589e-261	2858
RAB10	7.30217e-65	2.45891e-64	8568
HADHB	3.21122e-193	2.35095e-192	9483
KHK	0	0	8405
FOSL2	0	0	3628
PPP1CB	0	0	12485
YPEL5	0	0	9543
FEZ2	1.23394e-80	4.77183e-80	4375
GALM	2.18075e-41	5.75857e-41	4350
SRSF7	0	0	12648
MORN2	2.14216e-175	1.44883e-174	2372
EML4	8.04767e-307	9.22869e-306	5518
COX7A2L	2.94605e-46	8.20619e-46	14004
HAAO	0	0	4665
ZFP36L2	0	0	14588
EPAS1	3.49659e-218	2.87208e-217	3234
MCFD2	1.96198e-171	1.29824e-170	5281
CALM2	7.71949e-37	1.92039e-36	27269
ERLEC1	1.48067e-33	3.5389e-33	6214
SPTBN1	2.99685e-151	1.78866e-150	7252
RTN4	3.52685e-112	1.70124e-111	15620
RPS27A	0	0	32929
CCDC88A	1.9575e-27	4.25673e-27	2430
REL	0	0	7592
MDH1	1.93467e-153	1.16919e-152	12196
UGP2	4.23526e-07	5.84689e-07	13274
ACTR2	7.13483e-191	5.15693e-190	8358
PLEK	0	0	3399
AAK1	0	0	3035
ANXA4	0	0	8568
MXD1	5.61982e-216	4.56653e-215	2211
PCBP1	1.30261e-72	4.71501e-72	14640
NAGK	1.15543e-43	3.13173e-43	3468
SPR	0	0	3297
NAT8	0	0	2440
BOLA3	7.27414e-162	4.59885e-161	7417
MOB1A	1.43332e-274	1.45567e-273	6464
MTHFD2	0	0	3252
RTKN	3.98446e-169	2.60936e-168	1815
EVA1A	1.23694e-266	1.22339e-265	2367
MRPL19	1.14709e-137	6.33488e-137	5476
SUCLG1	1.91024e-232	1.65728e-231	9138
TMSB10	0	0	32872
CAPG	0	0	4755
MAT2A	3.18956e-16	5.67183e-16	3507
GGCX	6.84455e-204	5.25035e-203	4615
VAMP8	3.44127e-74	1.26493e-73	17362
VAMP5	1.60818e-96	6.95712e-96	13648
CHMP3	1.26125e-06	1.71174e-06	5796
LINC00152	5.02761201208052e-319	5.98568434987004e-318	9701
FABP1	0	0	12843
IGKC	0	0	16633
DUSP2	0	0	7724
ARID5A	0	0	2806
COX5B	6.15346e-155	3.74581e-154	23615
MGAT4A	0	0	1732
PDCL3	0	0	3962
RPL31	0	0	31955
RNF149	0	0	4678
MAP4K4	1.88057e-37	4.71298e-37	1868
GCC2	0	0	4108
LIMS1	0	0	6146
RANBP2	0	0	1999
SEPT10	1.00431e-79	3.85754e-79	1725
MIR4435-2HG	2.80702e-235	2.45676e-234	5407
SLC20A1	1.75933e-219	1.45488e-218	2581
IL1B	4.76456e-279	4.93342e-278	4581
IL1RN	1.33384e-132	7.16703e-132	2257
ACTR3	0	0	10525
DBI	0	0	22532
TMEM37	0	0	7209
GYPC	0	0	6725
BIN1	8.30843e-221	6.89938e-220	3111
PROC	0	0	6382
MZT2B	3.07311e-58	9.67593e-58	13755
PLEKHB2	0	0	3601
MZT2A	0.091684	0.0988016	8649
ACMSD	7.55927e-215	6.11747e-214	1993
CXCR4	0	0	15698
HNMT	0	0	9521
KYNU	3.30655e-86	1.33083e-85	2138
ZEB2	0	0	2550
RND3	5.48605e-49	1.57279e-48	1949
NR4A2	0	0	6163
CYTIP	0	0	5225
CD302	0	0	6751
RBMS1	0	0	2634
TANK	0	0	5965
GCA	7.94499e-27	1.71317e-26	3214
DYNC1I2	1.61757e-14	2.75825e-14	7800
ITGA6	1.02995e-35	2.53133e-35	2092
AC013461.1	2.24784e-55	6.88649e-55	2509
OLA1	5.88267e-71	2.10347e-70	6529
WIPF1	0	0	2691
ATP5G3	0	0	20586
NFE2L2	1.55962196488352e-318	1.85404852894711e-317	10085
NCKAP1	3.69132e-126	1.92045e-125	2563
ITGAV	2.13734e-55	6.54923e-55	1973
TFPI	0	0	10511
SLC40A1	0	0	9426
STAT1	1.33543e-20	2.58184e-20	6641
MYO1B	6.49429e-252	6.04688e-251	4089
NABP1	0	0	1677
SDPR	0	0	1943
STK17B	0	0	3947
RP11-347P5.1	0	0	1931
COQ10B	2.48011e-193	1.81821e-192	3933
HSPD1	9.93959e-241	8.93551e-240	22305
HSPE1	1.74288e-194	1.28544e-193	26002
MOB4	0	0	5296
SPATS2L	2.09588e-174	1.40676e-173	8412
AOX1	0	0	3713
CLK1	0	0	9033
NDUFB3	2.07066e-191	1.50142e-190	13515
CFLAR	0	0	8170
STRADB	5.14984e-135	2.79643e-134	2393
NOP58	5.39412962209431e-311	6.26712691619641e-310	5953
NBEAL1	1.29086e-130	6.86187e-130	17267
EEF1B2	2.30049e-143	1.31762e-142	22381
FZD5	1.96079e-159	1.22215e-158	1719
IDH1	0	0	11565
CPS1	0	0	5476
SPAG16	2.60893e-41	6.88124e-41	1927
ATIC	7.43967e-64	2.48573e-63	3566
FN1	0	0	13008
PECR	6.11512e-187	4.34677e-186	3725
RPL37A	2.81797e-22	5.62886e-22	31954
IGFBP2	0	0	4345
ARPC2	0	0	22954
PNKD	3.83209e-283	4.02028e-282	9540
VIL1	4.37944e-158	2.71372e-157	1845
CYP27A1	0	0	7902
TUBA4A	0	0	5521
CHPF	4.06122e-33	9.62413e-33	1729
CCL20	0	0	6766
PID1	2.44502e-145	1.41416e-144	1741
SP100	0	0	5555
ITM2C	7.41177e-255	6.99126e-254	3960
PTMA	2.41151e-211	1.91451e-210	33119
SPP2	0	0	3612
ARL4C	0	0	3453
RAB17	2.43203e-260	2.34129e-259	2563
LRRFIP1	0	0	9242
RAMP1	0	0	8509
AGXT	0	0	10421
HDLBP	1.29338e-201	9.82645e-201	7015
SEPT2	3.12026e-100	1.388e-99	6611
BHLHE40	3.68597240853372e-311	4.28565072869314e-310	4099
ARL8B	1.14125e-16	2.04914e-16	3265
CAMK1	3.40901e-36	8.42002e-36	2993
ARPC4	4.55408e-118	2.26691e-117	8725
EMC3	1.91411e-112	9.24427e-112	8848
VGLL4	8.24136e-16	1.45091e-15	2037
PPARG	4.06662e-29	9.07029e-29	1707
RPL32	1.10852e-195	8.22924e-195	33004
SH3BP5	2.58213e-248	2.37778e-247	3316
HACL1	7.80335e-40	2.01932e-39	2614
BTD	2.26069e-118	1.12885e-117	3256
ANKRD28	0	0	1934
UBE2E2	1.92336e-93	8.15414e-93	3661
UBE2E1	0.326174	0.338373	4810
RPL15	3.52979e-95	1.5126e-94	32918
AC098973.2	8.0304e-275	8.16082e-274	1791
CMC1	0	0	7461
TGFBR2	7.98264e-212	6.36289e-211	2752
CMTM8	0	0	5889
CMTM7	0	0	2025
CMTM6	3.0837e-50	8.95855e-50	10787
DYNC1LI1	4.77656e-07	6.58216e-07	3122
GLB1	1.98919e-37	4.98049e-37	4659
CRTAP	6.76974e-48	1.9149e-47	5647
PDCD6IP	3.96882e-14	6.68791e-14	4461
LRRFIP2	1.02479e-50	2.99468e-50	3702
ACAA1	0	0	8486
CSRNP1	0	0	2897
RPSA	2.29791e-159	1.43115e-158	27907
EIF1B	9.67387e-33	2.28396e-32	9233
RPL14	2.34591e-128	1.23586e-127	30503
CTNNB1	3.48075e-15	6.03568e-15	9223
NKTR	7.31065e-185	5.15508e-184	5434
HIGD1A	1.11283e-167	7.21637e-167	8481
CYP8B1	1.34698e-146	7.8507e-146	2204
MAP4	2.5369e-46	7.07271e-46	3314
TMA7	1.54618e-39	3.98881e-39	26696
UQCRC1	0	0	11832
IMPDH2	5.42634e-31	1.24687e-30	5923
GPX1	3.87328e-175	2.61632e-174	23256
RHOA	5.54544e-65	1.87053e-64	20521
AMT	9.07727e-137	4.97154e-136	1842
MST1	2.43080297753893e-321	2.91350511352583e-320	3054
SLC38A3	0	0	3977
GNAI2	3.89636e-252	3.63218e-251	6907
IFRD2	1.02762e-151	6.14713e-151	3920
HYAL1	2.97051e-210	2.34892e-209	2431
HYAL2	7.18047e-156	4.39793e-155	3634
TUSC2	2.14394e-66	7.32811e-66	4829
MANF	9.39591e-121	4.74995e-120	11860
ACY1	0	0	2568
RPL29	5.67526e-24	1.16858e-23	31231
ALAS1	2.28055e-162	1.44584e-161	5255
GLYCTK	0	0	5668
SMIM4	4.59909e-130	2.43985e-129	5605
GNL3	8.85021e-78	3.34519e-77	5177
SPCS1	1.70247e-99	7.54364e-99	18597
ITIH1	0	0	9118
ITIH3	0	0	7983
ITIH4	5.51079e-233	4.78888e-232	1684
TKT	0	0	12875
IL17RB	1.30093e-228	1.11286e-227	1947
SELK	0	0	18568
FLNB	2.07665e-35	5.08649e-35	2006
DNASE1L3	2.14426e-245	1.95755e-244	1934
ACOX2	0	0	4257
TMF1	0	0	2169
ARL6IP5	0	0	10450
FRMD4B	0	0	2485
FOXP1	1.34978e-250	1.25093e-249	5614
PROS1	0	0	4238
MINA	4.54666e-163	2.89406e-162	2423
CLDND1	1.2582975999995e-310	1.45980890907971e-309	3454
CMSS1	1.02671e-139	5.75813e-139	4519
FILIP1L	2.40161e-102	1.08533e-101	2002
NIT2	2.30765e-277	2.36631e-276	6112
TMEM45A	0	0	2016
TFG	6.1852e-212	4.9376e-211	8028
RPL24	5.0397e-78	1.90898e-77	30017
NFKBIZ	1.6713e-237	1.47412e-236	5411
ALCAM	3.59488e-155	2.19167e-154	2604
CD47	2.17971e-81	8.47051e-81	7671
IFT57	6.63152e-155	4.03527e-154	1681
PLCXD2	4.14108e-229	3.54816e-228	1849
PLA1A	1.37151e-198	1.02824e-197	1805
NDUFB4	8.08179e-184	5.65868e-183	17587
HGD	0	0	7203
HCLS1	0	0	3992
CD86	1.2564e-95	5.40291e-95	2303
CSTA	0	0	6211
CCDC58	3.94403e-121	1.99829e-120	3348
FAM162A	0	0	11474
MYLK	5.79671e-94	2.46674e-93	2178
MUC13	4.99585e-237	4.39668e-236	1735
ALDH1L1	0	0	4983
KLF15	1.72056e-127	9.01041e-127	1789
CHST13	0	0	3355
MGLL	5.90038e-241	5.31034e-240	3877
H1FX	4.33216e-120	2.17897e-119	2355
TMCC1	2.07924e-212	1.66234e-211	2763
NUDT16	1.16533e-102	5.27986e-102	5163
TF	0	0	16350
PCCB	2.10574e-247	1.93348e-246	4485
RBP1	1.30447e-36	3.23704e-36	1938
ZBTB38	1.82062e-240	1.63578e-239	3164
ATP1B3	0	0	9923
PLOD2	0	0	3788
PLSCR1	4.85693e-38	1.22533e-37	4516
HLTF	7.6782e-93	3.23535e-92	2590
CP	0	0	8864
TM4SF1	5.92878775009496e-323	7.11454530011395e-322	7958
TM4SF4	0	0	11268
RNF13	1.0892e-17	2.00066e-17	7587
PFN2	1.48073e-305	1.68225e-304	3377
SERP1	0.00681351	0.00784171	18235
SIAH2	2.83767e-19	5.37184e-19	3052
AADAC	0	0	6942
MBNL1	0	0	4239
RAP2B	7.87117e-155	4.78411e-154	2152
SSR3	2.88803e-192	2.10368e-191	15207
TIPARP	1.76416e-301	1.9802e-300	2891
CCNL1	5.08811e-191	3.68095e-190	11893
MFSD1	7.35791e-08	1.04305e-07	6094
BCHE	0	0	6170
GOLIM4	0	0	5881
SKIL	0	0	2953
RPL22L1	7.56066e-119	3.78247e-118	8369
SLC2A2	0	0	8259
TNFSF10	1.60331e-97	6.98931e-97	6590
MRPL47	1.54493e-13	2.56853e-13	7676
NDUFB5	2.65277e-197	1.98135e-196	13409
DNAJC19	1.47933e-116	7.30883e-116	7767
AP2M1	3.35491e-09	4.96212e-09	13367
ALG3	6.2513e-300	6.99213e-299	6049
ECE2	1.80825e-212	1.44715e-211	2521
POLR2H	2.25973e-115	1.11092e-114	5882
MAGEF1	1.88227e-45	5.1939e-45	2148
EHHADH	1.37694e-257	1.30892e-256	2538
MAP3K13	6.3674e-193	4.65089e-192	7879
IGF2BP2	4.03189e-122	2.05196e-121	1854
TRA2B	4.65798e-266	4.59553e-265	10998
DNAJB11	5.54306e-186	3.92259e-185	10928
AHSG	0	0	15235
FETUB	3.9021e-245	3.56028e-244	2655
HRG	0	0	8806
KNG1	0	0	12027
EIF4A2	3.46706e-116	1.7087e-115	20116
RFC4	1.01109e-66	3.4664e-66	2116
ST6GAL1	4.74408e-167	3.06763e-166	4578
RPL39L	2.09436e-06	2.8198e-06	2026
LPP	4.13741e-10	6.28982e-10	4948
CLDN1	0	0	3512
CCDC50	9.55691e-94	4.06035e-93	5955
HES1	0	0	11550
CPN2	1.67045e-199	1.25711e-198	2058
PPP1R2	0	0	6819
TFRC	1.14013e-30	2.60849e-30	2942
SLC51A	1.22636e-224	1.03295e-223	2670
NCBP2-AS2	3.80946e-05	4.87619e-05	2862
BDH1	7.76739e-185	5.47472e-184	2222
RPL35A	1.24135e-136	6.78706e-136	32555
ATP5I	2.32368e-278	2.39822e-277	23984
SPON2	8.40807e-108	3.93631e-107	7062
SLBP	8.51867e-298	9.40248e-297	5057
C4orf48	5.59233e-238	4.94627e-237	4909
ADD1	3.57645e-74	1.31371e-73	2442
MFSD10	6.64937e-261	6.41683e-260	2192
LYAR	0	0	2608
S100P	0	0	1838
QDPR	1.22712473276121e-315	1.4425976703761e-314	6246
LAP3	6.54342e-51	1.91601e-50	8688
RBPJ	0	0	5980
FAM114A1	0	0	3722
KLHL5	1.56344e-35	3.83654e-35	2400
UGDH	0	0	9843
SMIM14	1.46248e-212	1.17101e-211	8273
RHOH	0	0	2166
RBM47	5.43333e-295	5.8947e-294	4095
COX7B2	0	0	3115
OCIAD2	4.15852e-60	1.3358e-59	10667
CHIC2	2.39672e-266	2.369e-265	1745
TMEM165	2.33623e-280	2.43329e-279	3960
PAICS	1.77916e-265	1.75313e-264	5103
IGFBP7	0	0	8760
UGT2B15	0	0	6371
UGT2B10	0	0	2227
UGT2B11	0	0	2258
UGT2B7	0	0	6389
UGT2B4	0	0	9272
JCHAIN	0	0	3245
DCK	2.10803638813881e-308	2.42089e-307	2215
GC	0	0	14734
ALB	0	0	27078
AFM	7.20306e-296	7.85762e-295	2219
CXCL8	0	0	8200
CXCL1	0	0	2189
CXCL3	0	0	6200
CXCL2	0	0	10370
MTHFD2L	1.87441e-81	7.28587e-81	1911
AREG	0	0	3854
G3BP2	0	0	3638
CXCL10	0	0	2827
SCARB2	4.15499e-177	2.83796e-176	6684
SEPT11	7.48066e-33	1.76799e-32	3699
CCNI	0	0	15072
CNOT6L	0	0	1981
RASGEF1B	0	0	2531
HNRNPDL	1.80633e-250	1.67307e-249	15718
HSD17B13	1.39012e-224	1.17027e-223	2035
HSD17B11	0	0	13350
SPARCL1	0	0	4118
SPP1	0	0	11623
ABCG2	4.40773e-116	2.17095e-115	2038
PYURF	3.82855e-37	9.55725e-37	7283
PDLIM5	0.146521	0.155513	2923
ADH5	0	0	9400
ADH4	0	0	4401
ADH6	0	0	3074
ADH1A	0	0	5535
ADH1B	0	0	8277
ADH1C	0	0	5189
MTTP	0	0	4435
H2AFZ	4.33617e-21	8.46984e-21	19881
PPP3CA	1.7693e-227	1.50946e-226	1994
NFKB1	0	0	2824
UBE2D3	7.36800097643051e-320	8.79841983427009e-319	19567
PPA2	7.32842e-137	4.01786e-136	6279
AIMP1	1.03053e-31	2.39147e-31	7463
PAPSS1	1.92257e-07	2.68636e-07	1954
HADH	1.07638e-266	1.06658e-265	4726
RPL34	0	0	33205
CFI	0	0	5466
SNHG8	5.0571e-29	1.12621e-28	9470
ANXA5	3.79629e-218	3.11664e-217	13047
SPRY1	0	0	2071
PGRMC2	1.17434e-83	4.63151e-83	4634
NDUFC1	1.57229e-211	1.25075e-210	11839
MGST2	0	0	11628
LSM6	1.98845e-67	6.86159e-67	5043
RPS3A	1.35851e-257	1.29217e-256	31465
FGB	0	0	14273
FGA	0	0	13511
FGG	0	0	15363
TDO2	0	0	6623
FNIP2	1.33873e-62	4.41723e-62	3619
MSMO1	0	0	7176
CPE	4.04664e-73	1.47247e-72	2702
PALLD	6.1341e-67	2.10755e-66	2244
HMGB2	0	0	10746
HPGD	1.08433e-27	2.36606e-27	3237
SPCS3	7.04157e-66	2.39552e-65	6998
CASP3	1.18895e-173	7.93665e-173	2209
ACSL1	0	0	7418
SLC25A4	8.55338e-75	3.15789e-74	5169
ANKRD37	0	0	2878
PDLIM3	7.9213e-45	2.17108e-44	2558
SORBS2	0	0	4600
FRG1	6.89395e-135	3.74095e-134	4841
SDHA	1.93981e-67	6.69666e-67	7327
PDCD6	5.44498e-63	1.80447e-62	8734
MRPL36	7.85289e-217	6.40071e-216	7867
NDUFS6	0	0	16580
MIR4458HG	0	0	7710
CCT5	2.23733e-168	1.45857e-167	9862
CMBL	0	0	6663
DAP	8.35772e-190	6.00532e-189	5175
BASP1	6.63422e-218	5.43527e-217	2354
SUB1	4.41498e-27	9.55367e-27	24768
TARS	1.69356e-20	3.26788e-20	4179
BRIX1	1.31688e-14	2.25422e-14	4260
IL7R	0	0	3305
UGT3A1	7.78395e-230	6.68385e-229	2313
NADK2	5.52051e-259	5.27936e-258	3183
SLC1A3	3.21604e-16	5.71829e-16	1691
FYB	0	0	4580
DAB2	4.74235e-128	2.49091e-127	6228
C6	0	0	1953
SEPP1	0	0	22015
HMGCS1	0	0	7544
PAIP1	2.36344e-132	1.2665e-131	6420
ITGA1	5.97356e-26	1.27202e-25	1940
NDUFS4	1.47373e-229	1.26408e-228	11022
GZMK	0	0	1805
GZMA	0	0	2662
PLPP1	0	0	4939
IL6ST	1.17171e-29	2.63671e-29	6374
GPBP1	0	0	10531
PLK2	6.02952e-160	3.77148e-159	1782
NDUFAF2	2.58318e-111	1.2374e-110	4620
PIK3R1	0	0	4444
CCNB1	2.08121e-116	1.02697e-115	1779
TAF9	1.69854e-87	6.91155e-87	7762
OCLN	1.22943e-231	1.06488e-230	2087
MAP1B	5.73339e-186	4.05548e-185	1985
HEXB	4.189846708542e-309	4.81863e-308	10438
IQGAP2	3.6358e-08	5.20935e-08	6552
TBCA	5.5689e-155	3.39127e-154	19446
BHMT2	0	0	5420
BHMT	0	0	4694
RPS23	1.00457e-56	3.11482e-56	32193
COX7C	2.67928e-135	1.45737e-134	28450
CCNH	0	0	4688
MEF2C	0	0	3837
ARRDC3	1.35723e-191	9.85912e-191	4009
RHOBTB3	2.35167e-284	2.47532e-283	3680
GLRX	2.26157e-38	5.74024e-38	8981
ELL2	1.30662e-17	2.39422e-17	6012
CHD1	0	0	2719
CDO1	0	0	4929
TNFAIP8	0	0	2074
HSD17B4	1.23168e-288	1.31384e-287	5644
SNX2	2.84651e-07	3.9513e-07	7531
PPIC	0	0	7296
ALDH7A1	0	0	5762
HINT1	4.32876e-295	4.69954e-294	26158
CDC42SE2	0	0	5111
P4HA2	1.74684e-87	7.1063e-87	2200
IRF1	0	0	5976
UQCRQ	0	0	23830
LEAP2	0	0	8556
VDAC1	0	0	15353
PPP2CA	1.16285e-148	6.85041e-148	6429
UBE2B	3.17234e-236	2.78263e-235	12402
SAR1B	1.00766e-101	4.53317e-101	9008
H2AFY	6.22262e-40	1.61131e-39	11512
LECT2	5.43097387523154e-316	6.39880643044808e-315	2475
TGFBI	7.29442e-134	3.93943e-133	5362
HNRNPA0	2.52192e-204	1.94015e-203	12054
EGR1	2.70471e-22	5.40466e-22	10593
HSPA9	2.86786e-74	1.05489e-73	11075
CTNNA1	2.84562e-90	1.18182e-89	5619
MZB1	0	0	2143
UBE2D2	1.46734e-100	6.54556e-100	9807
CXXC5	9.92608e-149	5.85616e-148	3841
CYSTM1	0	0	12221
CD14	2.38902e-231	2.06477e-230	8143
NDUFA2	0	0	16191
ZMAT2	1.76318e-05	2.28842e-05	6639
TAF7	0	0	5882
GNPDA1	5.23933e-07	7.20986e-07	2802
NDFIP1	1.56e-67	5.38896e-67	12212
NR3C1	0	0	3628
SPINK1	0	0	8285
CSF1R	2.85021e-14	4.8275e-14	2411
CD74	0	0	27798
RPS14	3.4578e-120	1.74194e-119	33205
GPX3	0	0	12243
ANXA6	0	0	6028
SPARC	0	0	5388
ATOX1	0	0	19623
RNF145	0	0	3504
PTTG1	6.88323e-44	1.87044e-43	4998
LCP2	0	0	1952
NPM1	1.06492e-14	1.82586e-14	26873
DUSP1	0	0	23662
ATP6V0E1	1.48771e-07	2.087e-07	20724
CREBRF	3.21409e-230	2.76732e-229	2348
LINC01485	0	0	5220
CPEB4	6.78649e-65	2.28672e-64	3845
NOP16	2.45928e-27	5.34058e-27	2969
FGFR4	9.73445e-235	8.51041e-234	2250
PRELID1	1.3813e-211	1.09992e-210	13842
LMAN2	1.16236e-210	9.20964e-210	16071
RGS14	9.49103e-38	2.38725e-37	3732
F12	0	0	6974
NHP2	4.18918e-234	3.65037e-233	11482
CANX	0	0	14812
MGAT4B	1.26433e-113	6.15099e-113	1789
SQSTM1	0	0	18295
RNF130	4.90345e-109	2.314e-108	7395
MGAT1	9.73682e-44	2.64226e-43	7836
GNB2L1	7.21771e-98	3.1516e-97	30153
SERPINB1	5.1725e-55	1.57736e-54	8384
SERPINB9	0	0	2889
SERPINB6	4.24589e-73	1.54461e-72	7518
NQO2	0	0	7581
BPHL	0	0	4103
TUBB2A	2.18786e-222	1.8302e-221	6861
PSMG4	4.76053e-124	2.44708e-123	3709
PXDC1	3.39624e-202	2.59269e-201	2541
ECI2	0	0	9568
LY86	0	0	2290
DSP	0	0	4257
HULC	0	0	8236
TMEM14C	3.12481e-301	3.50252e-300	13713
TMEM14B	1.43505e-295	1.56331e-294	13072
NEDD9	4.63297e-21	9.04402e-21	4624
PHACTR1	0	0	2354
NOL7	1.21688e-13	2.02885e-13	7231
MCUR1	4.62942e-168	3.00941e-167	4981
CD83	0	0	5966
MYLIP	0	0	2042
RNF144B	6.11221e-73	2.22052e-72	2289
SOX4	0	0	6971
ALDH5A1	1.09736e-137	6.06235e-137	1721
ACOT13	0	0	5886
GMNN	7.23445e-50	2.09405e-49	5248
SCGN	5.40507816550324e-321	6.46880150099944e-320	1921
HIST1H1C	2.13211e-160	1.33522e-159	6689
HIST1H4C	1.28732e-36	3.19499e-36	8322
HIST1H2AC	2.33788e-142	1.32613e-141	5035
BTN3A2	0	0	2198
RP1-313I6.12	1.38987e-195	1.0313e-194	1921
ZSCAN31	9.59833e-252	8.92661e-251	1686
UBD	0	0	7341
HLA-F	0	0	5179
HLA-A	0	0	32065
ZNRD1	2.85156e-75	1.05672e-74	4091
HLA-E	0	0	23218
MRPS18B	3.51368e-278	3.61934e-277	8007
PPP1R18	0	0	2632
TUBB	2.16682864362241e-318	2.57395899248708e-317	18811
FLOT1	8.47581e-77	3.17873e-76	7541
IER3	2.96259e-40	7.70156e-40	8722
HLA-C	0	0	30850
HLA-B	0	0	31342
LTB	0	0	3100
LST1	0	0	6336
AIF1	2.44705e-252	2.28516e-251	9881
APOM	0	0	10661
CSNK2B	1.30883e-96	5.66829e-96	14104
DDAH2	9.70931e-209	7.61697e-208	9531
CLIC1	4.53832e-227	3.8656e-226	22122
HSPA1A	0	0	26465
HSPA1B	0	0	20663
NEU1	1.21268e-06	1.64709e-06	8604
C2	0	0	11495
CFB	0	0	10331
NELFE	1.36618e-101	6.13914e-101	7355
RNF5	1.17498e-125	6.09105e-125	8869
GPSM3	0	0	4668
HLA-DRA	0	0	23766
HLA-DRB5	3.12659e-264	3.05997e-263	6954
HLA-DRB1	0	0	18875
HLA-DQA1	0	0	8454
HLA-DQB1	0	0	11403
HLA-DQA2	0	0	3572
PSMB9	8.56789407221665e-312	9.96911481579894e-311	12192
TAP1	0	0	5568
HLA-DMB	4.24132e-111	2.0268e-110	5917
HLA-DMA	6.74095e-139	3.75668e-138	11699
BRD2	2.95812e-207	2.30585e-206	8024
HLA-DPA1	0	0	16620
HLA-DPB1	0	0	16916
HSD17B8	6.75111e-192	4.91085e-191	3517
RPS18	4.55957e-133	2.45327e-132	33342
PFDN6	7.78143e-269	7.7785e-268	8555
CUTA	1.51385e-245	1.38362e-244	18975
UQCC2	0	0	10951
HMGA1	2.51204e-82	9.80751e-82	6851
SNRPC	3.31365e-221	2.76033e-220	11374
RPL10A	4.30592e-261	4.15785e-260	30824
FKBP5	3.06106e-204	2.35378e-203	10516
CDKN1A	0	0	7286
MTCH1	1.24421e-100	5.55489e-100	9327
PIM1	0	0	2287
CCDC167	4.36921e-91	1.82364e-90	9074
GLO1	1.92117e-296	2.10586e-295	10922
TREM2	4.12074e-09	6.07899e-09	2257
CCND3	0	0	2365
TBCC	7.90505033345994e-323	9.48606040015193e-322	2145
CNPY3	3.72131e-32	8.698e-32	5800
GNMT	9.76523e-223	8.19043e-222	1784
MEA1	1.61424e-176	1.09832e-175	9132
DNPH1	0	0	12550
SLC22A7	0	0	2930
VEGFA	1.2488e-125	6.46952e-125	3456
MRPL14	1.50739e-232	1.30849e-231	10957
HSP90AB1	2.86864e-142	1.62662e-141	29049
NFKBIE	3.85096e-38	9.73086e-38	1736
PLA2G7	1.5362e-26	3.29995e-26	2103
MUT	3.25335e-163	2.07333e-162	2810
TMEM14A	0	0	11083
GSTA2	0	0	6350
GSTA1	0	0	14636
GSTA4	0	0	3377
GCLC	5.54345e-143	3.16365e-142	3412
DST	2.2248412327519e-313	2.60011959951333e-312	3661
BAG2	3.31493e-56	1.02405e-55	2958
PTP4A1	2.33967e-131	1.24913e-130	12264
EEF1A1	0	0	33058
COX7A2	1.47232e-211	1.17181e-210	25606
MYO6	3.94452e-117	1.95553e-116	3035
FAM46A	9.65486e-161	6.063e-160	3881
ME1	3.85089e-155	2.34686e-154	2174
AKIRIN2	0	0	3964
PNRC1	0	0	17167
UBE2J1	9.64389e-78	3.64432e-77	3967
RRAGD	7.17943e-142	4.0623e-141	2394
PRDM1	0	0	2417
CD24	0	0	7609
SNX3	1.63535e-78	6.21676e-78	19209
CD164	0.118303	0.126339	14153
AMD1	0	0	6026
GTF3C6	1.92605e-33	4.59581e-33	10397
RPF2	2.75424e-153	1.66322e-152	5578
FYN	0	0	1942
MARCKS	1.22157e-246	1.121e-245	9959
HDAC2	4.91781e-31	1.13068e-30	5697
TSPYL1	5.88935e-275	5.98882e-274	3155
FAM26F	5.94644e-104	2.71823e-103	3574
MAN1A1	4.66983e-163	2.97127e-162	4228
